# Supplementary material for: Mitochondrial OPA1 Deficiency Is Associated to Reversible Defects in Spatial Memory Related to Adult Neurogenesis in Mice
Source: eNeuro. 2023 Nov 8;10(11):ENEURO.0073-23.2023. doi: 10.1523/ENEURO.0073-23.2023 (PMC10668243; doi:10.1523/ENEURO.0073-23.2023)
Supplement: Extended Data Table 1 — Data structure, test and power are shown for each figure. Download Table 1-1, XLS file. [file enu-eN-NWR-0073-23-s06.xls]

## Sheet: Feuil1
TABLE 1	Statistical table of significant results
Figure		Data Structure / Test	Power
Fig1	adult neurogenesis
a-1	Fig1 A: Ki67	ND / unpaired t-test	p=0.4753, t=0.7323, df=15; 95% 95% confidence interval(-95.69 to 195.9)
b-1	Fig1 B: DCX	ND / unpaired t-test	p=0.4610, t=0.09951, df=15; 95% 95% confidence interval (-1782 to 1956)
c-1	Fig 1 C: BrdU	ND / unpaired t-test	p= 0.0329, t=2, df=13; 95% 95% confidence interval (-95.55 to -4.914)
e-1	Fig 1 E: Spines density	NND two-tailed Mann-Whitney test	p<0.0001; U=246.5
f-1	Fig 1 F: spines subtypes	NND two-tailed Mann-Whitney test
		Stubby	p=0.0027; U=337.5
		Thin	p<0.0001; U=274
		Mushroom	p=0.0356; U=407
Soma,	Fig 1G-L: Mitochondria
g-1	Fig 1 G: total volume	ND / unpaired t-test	p=0.0004, t=3.831, df=51; 95% 95% confidence interval (-2.525 to -0.7887)
		two-tailed Mann-Whitney test	p=0.0002; U=145
h-1	Fig 1H: mean volume	ND / unpaired t-test	p=0.0288, t=3.831, df=51; 95% 95% confidence interval (-0.1345 to -0.007675)
		two-tailed Mann-Whitney test	p=0.0308; U=230
I-1	fig 1 I: number	ND / unpaired t-test	p=0.1686, t=1.396, df=51; 95% 95% confidence interval (-4.5 to -0.8078)
		two-tailed Mann-Whitney test	p=0.1481; U=269
Dendrites,
j-1	Fig 1 J: total volume	NND two-tailed Mann-Whitney test	p=0.0079; U=350
k-1	Fig 1 K: mean volume	NND two-tailed Mann-Whitney test	p=0.0245; U=381.5
l-1	Fig 1 L: number	NND two-tailed Mann-Whitney test	p=0.3345; U=482.5
Fig2	Memory
2-b	Fig2B: spatial learning	Multiple data 2-way ANOVA	interaction : "F (5, 95) = 2.447" p=0.0393
			session: "F (5, 95) = 25.92" p<0.0001
			genotype: "F (1, 19) = 0.02479" p=0.8765
2-c	Fig2C: visits/quadrant	Multiple data 2-way ANOVA	interaction: "F (3, 76) = 1.781" p=0.1579
			visits target quadrant: "F (3, 76) = 48.80" p<0.0001
			genotype: "F (1, 76) = 1.200" p=0.2767
2-d	Fig2D: visits/holes	unpaired t-test	p= 0,0216; t= 2.502, df=19, " 95% confidence interval" "-6.478 to -0.5767"
2-f	Fig2F: Object location	ND/ one sample t test	Control, t=10.45, df=12, p<0.0001; Mutant, t=1.922, df=11, p= 0.0808
		unpaired t-test	p=0,0002; "t=4.489, df=23" "" 95% confidence interval" "-13.99 to -5.163"
2-h	Fig2H: Object recognition	ND/ one sample t test	Control, t=7.394, df=13, p<0.0001; Mutant, t=4.828, df=11, p=0.0005
		unpaired t-test	t=1.619, df=24, " 95% confidence interval" "-0.9725 to 8.044", p=0.1186
Fig3	Mettric spatial pattern separation
3-b	Fig3B: exploration time	Multiple data 2-way ANOVA	Time x Genotype: 2.347 F (2, 44) = 0.2572 p=0.7744
			Time: 231.5 F (1.407, 30.95) = 2.36, p<0. 0001
			Genotype: 11.68 F (1, 22) = 0.9936 p=0.3297
3-c	Fig3C: exploration ratio	ND/ one sample t test	Control, t=8.914, df=11, p<0.0001; Mutant, t=1.430, df=11, p=0.1806
		unpaired t-test	p=0,0013; t=3.675, df=22, " 95% confidence interval" "-0.1341 to -0.03734"
	treatments
Fig4	Exercise
4-b	Fig4B: OL pref index Running	ND/ one sample t test	Control non running, "t=8.849, df=7", p<0.0001; mutant non running, "t=1.184, df=7", p= 0,2752
			control running, "t=4.452, df=6", p<0.0043; mutant running, "t=4.096, df=6"p=0.0064
Fig5	Mdivi-1
5-b	Fig5B: OL pref index Mdivi1	ND/ one sample t test	Control before treatment, "t=3.298, df=8", p<0.0109; control after treatment, "t=5.138, df=8", p= 0.0009
			mutant before treatment, "t=1.554, df=8", p=0.1588; mutant after treatment, "t=10.90, df=8"p<0.0001
Extended figures
Ext-Fig2-1
2-ex1-a	ext Fig 2 EPM	ND/ unpaired t-test	t=0.3437, df=25, " 95% confidence interval" "-8.493 to 11.90", p=0.734
2-ex1-b	OF, time in center	ND/ unpaired t-test	t=0.1073, df=25 " 95% confidence interval" "-6.191 to 6.872" p=0.915
2-ex1-c	OF, total distance	NND two-tailed Mann-Whitney test	p=0.2388; U=66
Ext-Fig2-2	Non spatial Barnes
2-ex2-b	total errors	Multiple data 2-way ANOVA	day x genotype: F (4, 88) = 0.6619, p=0.6201
			day: F (4, 88) = 17.82 p<0.0001
			genotype: F (1, 22) = 0.002639 p=0.9595
2-ex2-c	visits/quadrant	Multiple data 2-way ANOVA	quandrant x genotype: F (3, 88) = 0.1689, p=0.9171
			quadrant: F (3, 88) = 51.35 p<0.0001
			genotype: F (1, 88) = 2.355 p=0.1285
2-ex2-d	visits/holes	ND/unpaired t-test	t=0,4089, df=38, " 95% confidence interval" "-1.314 to 0.8724", p=0,6849
Ext-Fig2-3
2-ex3-a	spatial d13, visits/quadrants	Multiple data 2-way ANOVA	quandrant x genotype: F (3, 76) = 3.541, p=0.0185
			quadrant: F (3, 76) = 56.56 p<0.0001
			genotype: F (1, 76) = 0.3445 p=0.5590
	target quadrant only	ND/unpaired t-test	t=2.111, df=19, p= 0.0482
2-ex3-b	spatial d13, target only	ND/unpaired t-test	t=3.433, df=19, p=0.0028
2-ex3-c	OL acquisition	1-way ANOVA	Treatment (between columns): F (3, 46) = 0.4497, p=0.7187
2-ex3-d	OR acquisition	1-way ANOVA	Treatment (between columns): F (3, 48) = 0.4497 p=0.9956
Ext-Fig4-1
4-ex1-a	number DCX+ cells	ND/ unpaired t-test	Control, non running vs running, "t=3.424, df=10", p= 0.0065
			Mutant, non running vs running, ""t=3.074, df=10", p= 0.0118
4-ex1-b	Somatic mitochondria	NND/one-tailed Mann-Whitney test	*p=0.0298, U=158
	total volume
